# Supplementary material for: The Effect of Learning Burnout on Sleep Quality in Primary School Students: The Mediating Role of Mental Health
Source: Healthcare (Basel). 2022 Oct 19;10(10):2076. doi: 10.3390/healthcare10102076 (PMC9602333; doi:10.3390/healthcare10102076)
Supplement: Supplementary file 1 [file healthcare-10-02076-s001.zip]

Archive with 1 entries (1 files):
- healthcare-1964439-supplementary.pdf
